# Supplementary material for: Comparative Genomics of Clostridium baratii Reveals Strain-Level Diversity in Toxin Abundance
Source: Microorganisms. 2022 Jan 20;10(2):213. doi: 10.3390/microorganisms10020213 (PMC8879937; doi:10.3390/microorganisms10020213)
Supplement: Supplementary file 1 [file microorganisms-10-00213-s001.zip]

Archive with 2 entries (2 files):
- microorganisms-1414802 -Supplementary Materials.pdf
- Supplementary Table S4.xlsx
