# Supplementary material for: Comparative Genomics of Clostridium baratii Reveals Strain-Level Diversity in Toxin Abundance
Source: Microorganisms. 2022 Jan 20;10(2):213. doi: 10.3390/microorganisms10020213 (PMC8879937; doi:10.3390/microorganisms10020213)
Supplement: Supplementary file 1 [file microorganisms-10-00213-s001.zip › Supplementary Table S4.xlsx]

## Sheet: Overview
Description:
Intact (score > 90)
Questionable (score 70-90)
Incomplete (score < 70)
Region:	The number assigned to the region.
Region Length:	The length of the sequence of that region (in bp).
Completeness:	A prediction of whether the region contains a intact or incomplete prophage based on the above criteria.
Score:	The score of the region based on the above criteria.
# Total Proteins:	The number of ORFs present in the region.
Region Position:	The start and end positions of the region on the bacterial chromosome.
Most Common Phage:	The phage(s) with the highest number of proteins most similar to those in the region.
GC %:	The percentage of GC nucleotides of the region.
Criteria for scoring prophage regions (as intact, questionable, or incomplete):
Method 1:
If the number of certain phage organism in this table is more than or equal to 100% of the total number of CDS of the region, the region is marked with total score 150. If less than 100%, method 2 and 3 will be used.
Method 2:
If the number of certain phage organism in this table is more than 50% of the total number of CDS of the region, that phage organism is considered as the major potential phage for that region; the percentage of the total number of that phage organism in this table in the total number of proteins of the region is calculated and then multipled by 100; the percentage of the length of that phage orga…
Method 3:
If any of the specific phage-related keywords (such as 'capsid', 'head', 'integrase', 'plate', 'tail', 'fiber', 'coat', 'transposase', 'portal', 'terminase', 'protease' or 'lysin') are present, the score will be increased by 10 for each keyword found.
If the size of the region is greater than 30 Kb, the score will be increased by 10.
If there are at least 40 proteins in the region, the score will be increased by 10.
If all of the phage-related proteins and hypothetical proteins constitute more than 70% of the total number of proteins in the region, the score will be increased by 10.
Compared the total score of method 2 with the total score of method 3, the bigger one is chosen as the total score of the region.
If the region's total score is less than 70, it is marked as incomplete; if between 70 to 90, it is marked as questionable; if greater than 90, it is marked as intact.

## Sheet: XCM
Summary
	Contig 1
	Region	Region Length	Completeness	Score	# Total Proteins	Region Position	Most Common Phage	GC %
	1	38.1Kb	intact	100	58	1391-39588	PHAGE_Clostr_phiCT453A_NC_028991(13)	28.41%
Details	Contig 1
	#	CDS Position	BLAST Hit	E-Value
	1	complement(1391..2545)	PHAGE_Thermu_OH2_NC_021784: SMF family protein; PP_00002; phage(gi526118339)	1.59e-22
	2	complement(2777..3523)	PHAGE_Strept_phiARI0468_2_NC_031923: exonuclease; PP_00003; phage(gi100048)	1.47e-23
	3	2870..2881	attL	0.0
	4	complement(3614..4441)	PHAGE_Clostr_phi3626_NC_003524: endolysin; PP_00004; phage(gi20065983)	1.23e-52
	5	complement(4536..4763)	PHAGE_Lister_LP_114_NC_024392: holin; PP_00005; phage(gi658608199)	5.49e-12
	6	complement(4770..5060)	PHAGE_Bacill_BceA1_NC_048628: hypothetical protein; PP_00006; phage(gi100021)	4.75e-14
	7	complement(5111..5263)	PHAGE_Clostr_phiCT453A_NC_028991: minor tail protein; PP_00007; phage(gi100055)	9.75e-07
	8	complement(5265..5690)	hypothetical; PP_00008	0.0
	9	complement(5704..7806)	PHAGE_Aeriba_AP45_NC_048651: hypothetical protein; PP_00009; phage(gi100063)	9.31e-18
	10	complement(7806..8690)	PHAGE_Brevib_Jimmer2_NC_041976: hypothetical protein; PP_00010; phage(gi100030)	2.14e-24
	11	complement(8687..9838)	PHAGE_Clostr_phiCT453A_NC_028991: hypothetical protein; PP_00011; phage(gi100051)	1.69e-80
	12	complement(9835..10236)	PHAGE_Clostr_phiCT453A_NC_028991: putative single-stranded DNA binding protein; PP_00012; phage(gi100050)	2.02e-24
	13	complement(10233..10535)	PHAGE_Clostr_phiCT453A_NC_028991: recombination protein; PP_00013; phage(gi100049)	9.43e-10
	14	complement(10538..11512)	PHAGE_Brevib_Jimmer2_NC_041976: hypothetical protein; PP_00014; phage(gi100026)	4.16e-65
	15	complement(11513..12205)	PHAGE_Strept_EJ_1_NC_005294: hypothetical protein; PP_00015; phage(gi39653731)	1.86e-55
	16	complement(12209..14572)	PHAGE_Clostr_phiMMP01_NC_028883: putative tail tape measure protein; PP_00016; phage(gi971819984)	4.69e-64
	17	complement(14578..14727)	PHAGE_Strept_EJ_1_NC_005294: hypothetical protein; PP_00017; phage(gi39653729)	1.10e-10
	18	complement(14751..15200)	PHAGE_Brevib_Jimmer2_NC_041976: hypothetical protein; PP_00018; phage(gi100021)	5.53e-10
	19	complement(15241..15708)	PHAGE_Clostr_phiCT453A_NC_028991: hypothetical protein; PP_00019; phage(gi100042)	2.22e-55
	20	complement(15719..17035)	PHAGE_Clostr_phiCT453A_NC_028991: DNA adenine methyltransferase; PP_00020; phage(gi100041)	2.78e-112
	21	complement(17035..17463)	PHAGE_Clostr_phiCT453A_NC_028991: hypothetical protein; PP_00021; phage(gi100039)	6.46e-11
	22	complement(17464..17856)	PHAGE_Clostr_phiCT453A_NC_028991: putative phosphoesterase; PP_00022; phage(gi100037)	4.61e-28
	23	complement(17856..18236)	PHAGE_Brevib_Jimmer2_NC_041976: hypothetical protein; PP_00023; phage(gi100011)	9.41e-09
	24	complement(18236..18583)	PHAGE_Clostr_phiCT453A_NC_028991: hypothetical protein; PP_00024; phage(gi100035)	6.37e-10
	25	complement(18561..18737)	hypothetical; PP_00025	0.0
	26	complement(18768..19658)	PHAGE_Staphy_3MRA_NC_028917: major capsid protein; PP_00026; phage(gi971755480)	6.76e-67
	27	complement(19675..20244)	PHAGE_Clostr_phiCT453A_NC_028991: endolysin; PP_00027; phage(gi100033)	3.81e-12
	28	complement(20381..20587)	PHAGE_Clostr_phiCT19406A_NC_030950: hypothetical protein; PP_00028; phage(gi100036)	6.84e-21
	29	complement(20651..20992)	PHAGE_Clostr_phiCT453A_NC_028991: hypothetical protein; PP_00029; phage(gi100028)	1.22e-39
	30	complement(20998..22656)	PHAGE_Clostr_phiCT453A_NC_028991: hypothetical protein; PP_00030; phage(gi100027)	5.95e-156
	31	complement(22646..23989)	PHAGE_Clostr_phiCDHM19_NC_028996: putative portal protein; PP_00031; phage(gi971763868)	1.03e-179
	32	complement(24007..25290)	PHAGE_Anoxyb_A403_NC_048701: hypothetical protein; PP_00032; phage(gi100017)	0.0
	33	complement(25277..26134)	PHAGE_Clostr_phiCT19406A_NC_030950: hypothetical protein; PP_00033; phage(gi100030)	1.45e-41
	34	complement(26162..26365)	hypothetical; PP_00034	0.0
	35	complement(26423..26671)	hypothetical; PP_00035	0.0
	36	complement(26788..27543)	PHAGE_Clostr_phiSM101_NC_008265: putative modification methylase dpniia; PP_00036; phage(gi110804053)	1.89e-149
	37	complement(28170..28706)	PHAGE_Clostr_phiCT453B_NC_029004: hypothetical protein; PP_00037; phage(gi100025)	5.23e-20
	38	complement(28829..29020)	hypothetical; PP_00038	0.0
	39	complement(29054..29407)	PHAGE_Lister_LP_030_2_NC_021539: YopX-like domain containing protein; PP_00039; phage(gi514051976)	7.96e-06
	40	complement(29525..30160)	hypothetical; PP_00040	0.0
	41	complement(30336..30485)	hypothetical; PP_00041	0.0
	42	complement(30497..30826)	hypothetical; PP_00042	0.0
	43	complement(30867..31064)	PHAGE_Clostr_phiCT19406A_NC_030950: hypothetical protein; PP_00043; phage(gi100021)	7.15e-17
	44	complement(31075..31644)	hypothetical; PP_00044	0.0
	45	complement(31729..32274)	hypothetical; PP_00045	0.0
	46	complement(32276..32578)	hypothetical; PP_00046	0.0
	47	complement(32568..32966)	PHAGE_Clostr_phiCT453B_NC_029004: hypothetical protein; PP_00047; phage(gi100015)	5.29e-27
	48	complement(32966..33676)	PHAGE_Anoxyb_A403_NC_048701: hypothetical protein; PP_00048; phage(gi100040)	2.71e-42
	49	complement(33692..34573)	PHAGE_Lactob_LJ_NC_048680: hypothetical protein; PP_00049; phage(gi100003)	1.21e-07
	50	complement(34586..35281)	PHAGE_Clostr_phiCT9441A_NC_029022: essential recombination function protein; PP_00050; phage(gi971821655)	1.30e-40
	51	complement(35283..35453)	hypothetical; PP_00051	0.0
	52	complement(35483..35638)	hypothetical; PP_00052	0.0
	53	complement(35734..35892)	hypothetical; PP_00053	0.0
	54	complement(36058..36795)	PHAGE_Clostr_phiCTC2B_NC_030951: hypothetical protein; PP_00054; phage(gi100005)	3.83e-45
	55	complement(36795..37106)	hypothetical; PP_00055	0.0
	56	complement(37093..37320)	PHAGE_Thermo_THSA_485A_NC_018264: helix-turn-helix domain protein; PP_00056; phage(gi397912659)	2.18e-10
	57	37545..37946	PHAGE_Brevib_Jimmer2_NC_041976: hypothetical protein; PP_00057; phage(gi100018)	6.98e-07
	58	37967..38434	PHAGE_Clostr_phiCT453A_NC_028991: hypothetical protein; PP_00058; phage(gi100004)	5.96e-47
	59	38384..38395	attR	0.0
	60	38485..39588	PHAGE_Strept_YMC_2011_NC_018285: integrase; PP_00059; phage(gi399498686)	5.34e-34

## Sheet: Sullivan
Summary
	Chromosome
	Region	Region Length	Completeness	Score	# Total Proteins	Region Position	Most Common Phage	GC %
	1	44.9Kb	questionable	90	51	2680321-2725293 info_outline	PHAGE_Clostr_vB_CpeS_CP51_NC_021325(21)	27.57%
	plasmid pCBJ
	Region	Region Length	Completeness	Score	# Total Proteins	Region Position	Most Common Phage	GC %
	1	9.1Kb	incomplete	30	22	22384-31573 info_outline	PHAGE_Bacill_0305phi8_36_NC_009760(3)	26.14%
	2	20.1Kb	incomplete	60	21	85465-105581 info_outline	PHAGE_Bacill_0305phi8_36_NC_009760(11)	25.91%
	3	27Kb	incomplete	40	33	109700-136704 info_outline	PHAGE_Bacill_0305phi8_36_NC_009760(12)	27.32
Details
	plasmid pCBJ							Chromosome
	Region 1							Region 1
	#	CDS Position	BLAST Hit	E-Value				#	CDS Position	BLAST Hit	E-Value
	1	22384..23193	PHAGE_Escher_vB_EcoM_Goslar_NC_048170: hypothetical protein; PP_00020; phage(gi100111)	1.32e-14				1	2680321..2682591	PHAGE_Staphy_Ipla88_NC_011614: putative peptidoglycan hydrolase; PP_02482; phage(gi215401228)	4.65e-26
	2	23203..23358	hypothetical; PP_00021	0.0				2	2682829..2683632	hypothetical; PP_02483	0.0
	3	23926..25200	PHAGE_Acinet_vB_AbaM_ME3_NC_041884: hypothetical protein; PP_00022; phage(gi100031)	8.85e-11				3	2683643..2684350	PHAGE_Bacill_vB_BmeM_Goe8_NC_048797: hypothetical protein; PP_02484; phage(gi100226)	9.50e-40
	4	25203..25784	PHAGE_Bacill_0305phi8_36_NC_009760: virion structural protein; PP_00023; phage(gi156564123)	7.61e-06				4	2684431..2685204	PHAGE_Bacill_Moonbeam_NC_027374: hypothetical protein; PP_02485; phage(gi100165)	8.88e-59
	5	25799..26272	hypothetical; PP_00024	0.0				5	2685271..2685549	hypothetical; PP_02486	0.0
	6	26295..26474	hypothetical; PP_00025	0.0				6	2685629..2686078	hypothetical; PP_02487	0.0
	7	26480..26692	PHAGE_Geobac_E3_NC_029073: hypothetical protein; PP_00026; phage(gi985758474)	3.93e-08				7	2686049..2686078	attL	0.0
	8	26782..26973	hypothetical; PP_00027	0.0				8	complement(2686123..2687226)	PHAGE_Strept_YMC_2011_NC_018285: integrase; PP_02488; phage(gi399498686)	2.86e-34
	9	27130..27480	hypothetical; PP_00028	0.0				9	complement(2687300..2687764)	PHAGE_Clostr_phiCT453A_NC_028991: hypothetical protein; PP_02489; phage(gi100004)	8.16e-35
	10	27485..27760	hypothetical; PP_00029	0.0				10	complement(2687796..2688260)	PHAGE_Clostr_phiCT9441A_NC_029022: Cro/CI family transcriptional regulator; PP_02490; phage(gi971821647)	6.62e-29
	11	27809..28477	PHAGE_Pectob_CBB_NC_041878: major capsid protein; PP_00030; phage(gi100359)	5.57e-12				11	2688416..2688625	PHAGE_Bacill_phi4J1_NC_029008: toxin-antitoxin system antitoxin component; PP_02491; phage(gi971821623)	2.22e-05
	12	28493..28864	hypothetical; PP_00031	0.0				12	2688649..2689398	PHAGE_Bacill_Stills_NC_028777: nicotinamide mononucleotide transporter; PP_02492; phage(gi100101)	2.47e-45
	13	28906..29229	PHAGE_Bacill_BM15_NC_042140: hypothetical protein; PP_00032; phage(gi100237)	2.87e-44				13	2689412..2689744	hypothetical; PP_02493	0.0
	14	29248..29490	hypothetical; PP_00033	0.0				14	2689985..2690122	PHAGE_Clostr_vB_CpeS_CP51_NC_021325: hypothetical protein; PP_02494; phage(gi509140074)	7.94e-11
	15	29487..29666	hypothetical; PP_00034	0.0				15	2690244..2690432	hypothetical; PP_02495	0.0
	16	29705..29875	hypothetical; PP_00035	0.0				16	2690447..2690623	PHAGE_Clostr_phiCT19406C_NC_029006: hypothetical protein; PP_02496; phage(gi971821518)	9.12e-08
	17	29903..30268	hypothetical; PP_00036	0.0				17	2690635..2691288	PHAGE_Clostr_phiCT9441A_NC_029022: essential recombination function protein; PP_02497; phage(gi971821655)	4.19e-35
	18	30365..30541	hypothetical; PP_00037	0.0				18	2691301..2692203	PHAGE_Lactob_PL_1_NC_022757: hypothetical protein; PP_02498; phage(gi557308023)	1.94e-07
	19	30576..30842	hypothetical; PP_00038	0.0				19	2692218..2692931	PHAGE_Staphy_StB27_NC_019914: DNA replication protein; PP_02499; phage(gi431809696)	1.33e-41
	20	30880..31032	hypothetical; PP_00039	0.0				20	2692931..2693275	PHAGE_Clostr_phiCT453B_NC_029004: hypothetical protein; PP_02500; phage(gi100017)	1.87e-33
	21	31079..31282	hypothetical; PP_00040	0.0				21	2693288..2693680	PHAGE_Clostr_phiCT19406C_NC_029006: replication terminator protein; PP_02501; phage(gi971821524)	1.12e-51
	22	31328..31573	PHAGE_Clostr_phiCTC2B_NC_030951: hypothetical protein; PP_00041; phage(gi100023)	1.47e-08				22	2693714..2694427	PHAGE_Clostr_phiCTC2B_NC_030951: hypothetical protein; PP_02502; phage(gi100019)	1.78e-89
								23	2694512..2694766	PHAGE_Clostr_vB_CpeS_CP51_NC_021325: hypothetical protein; PP_02503; phage(gi509140080)	2.14e-09
	Region 2							24	2694763..2695242	PHAGE_Clostr_phiCTP1_NC_014457: hypothetical protein; PP_02504; phage(gi304360717)	1.10e-17
	#	CDS Position	BLAST Hit	E-Value				25	2695401..2696801	hypothetical; PP_02505	0.0
	1	85465..87588	PHAGE_Bacill_0305phi8_36_NC_009760: virion structural protein; PP_00084; phage(gi156564152)	6.54e-49				26	2696999..2697478	PHAGE_Clostr_phiSM101_NC_008265: probable sigma factor; PP_02506; phage(gi110804038)	2.96e-33
	2	87604..89310	PHAGE_Bacill_0305phi8_36_NC_009760: low copy number virion structural protein; PP_00085; phage(gi156564153)	8.13e-49				27	2697519..2698349	hypothetical; PP_02507	0.0
	3	89297..91321	PHAGE_Bacill_0305phi8_36_NC_009760: low copy number virion structural protein; PP_00086; phage(gi156564154)	4.60e-22				28	2698743..2698913	hypothetical; PP_02508	0.0
	4	91327..91557	hypothetical; PP_00087	0.0				29	2699000..2699470	PHAGE_Brevib_Abouo_NC_029029: terminase small subunit; PP_02509; phage(gi971767168)	2.61e-42
	5	91557..92735	PHAGE_Bacill_0305phi8_36_NC_009760: virion structural protein; PP_00088; phage(gi156564156)	6.77e-19				30	2699463..2700827	PHAGE_Clostr_vB_CpeS_CP51_NC_021325: putative phage terminase large subunit; PP_02510; phage(gi509140041)	0.0
	6	92801..93436	PHAGE_Bacill_0305phi8_36_NC_009760: hypothetical protein; PP_00089; phage(gi156564161)	9.66e-24				31	2700885..2701625	hypothetical; PP_02511	0.0
	7	93414..94430	PHAGE_Bacill_0305phi8_36_NC_009760: primase; PP_00090; phage(gi156564162)	1.27e-62				32	2701671..2703182	PHAGE_Clostr_vB_CpeS_CP51_NC_021325: putative phage portal protein; PP_02512; phage(gi509140042)	0.0
	8	94477..97650	PHAGE_Clostr_phi24R_NC_019523: hypothetical protein; PP_00091; phage(gi422936728)	3.99e-11				33	2703166..2704419	PHAGE_Clostr_vB_CpeS_CP51_NC_021325: putative phage minor capsid protein; PP_02513; phage(gi509140043)	0.0
	9	97730..98839	PHAGE_Bacill_vB_BhaS_171_NC_030904: tail assembly protein; PP_00092; phage(gi100053)	1.97e-09				34	2704466..2705176	PHAGE_Burkho_phi52237_NC_007145: hypothetical protein; PP_02514; phage(gi72537677)	1.69e-15
	10	98851..99231	hypothetical; PP_00093	0.0				35	2705276..2705890	PHAGE_Clostr_vB_CpeS_CP51_NC_021325: hypothetical protein; PP_02515; phage(gi509140047)	7.28e-120
	11	99237..99626	PHAGE_Bacill_0305phi8_36_NC_009760: hypothetical protein; PP_00094; phage(gi156564167)	1.55e-15				36	2705914..2706819	PHAGE_Clostr_vB_CpeS_CP51_NC_021325: hypothetical protein; PP_02516; phage(gi509140048)	0.0
	12	99613..99888	hypothetical; PP_00095	0.0				37	2706834..2707082	PHAGE_Clostr_vB_CpeS_CP51_NC_021325: hypothetical protein; PP_02517; phage(gi509140049)	5.03e-23
	13	99869..100603	PHAGE_Bacill_0305phi8_36_NC_009760: RecB; PP_00096; phage(gi156564171)	1.22e-24				38	2707119..2707481	PHAGE_Clostr_vB_CpeS_CP51_NC_021325: putative head-tail connector protein; PP_02518; phage(gi509140050)	3.26e-72
	14	100620..100766	hypothetical; PP_00097	0.0				39	2707484..2707810	PHAGE_Clostr_vB_CpeS_CP51_NC_021325: hypothetical protein; PP_02519; phage(gi509140051)	1.37e-66
	15	100792..101316	PHAGE_Clostr_phiCD211_NC_029048: putative Crossover junction endodeoxyribonuclease; PP_00098; phage(gi981220903)	5.22e-26				40	2707810..2708193	PHAGE_Clostr_vB_CpeS_CP51_NC_021325: hypothetical protein; PP_02520; phage(gi509140052)	3.55e-78
	16	101306..102145	PHAGE_Bacill_0305phi8_36_NC_009760: hypothetical protein; PP_00099; phage(gi156564174)	1.98e-13				41	2708193..2708579	PHAGE_Clostr_vB_CpeS_CP51_NC_021325: hypothetical protein; PP_02521; phage(gi509140053)	1.63e-80
	17	102174..102677	hypothetical; PP_00100	0.0				42	2708588..2709055	PHAGE_Clostr_vB_CpeS_CP51_NC_021325: hypothetical protein; PP_02522; phage(gi509140054)	5.40e-90
	18	complement(102700..103638)	PHAGE_Bacill_Mgbh1_NC_041879: putative phosphoesterase; PP_00101; phage(gi100037)	4.10e-08				43	2709067..2709435	PHAGE_Clostr_vB_CpeS_CP51_NC_021325: hypothetical protein; PP_02523; phage(gi509140055)	9.07e-39
	19	complement(104300..104563)	hypothetical; PP_00102	0.0				44	2709449..2709757	PHAGE_Clostr_vB_CpeS_CP51_NC_021325: hypothetical protein; PP_02524; phage(gi509140056)	1.91e-51
	20	complement(104719..105210)	PHAGE_Vibrio_1.188.A._10N.286.51.A6_NC_048122: hypothetical protein; PP_00103; phage(gi100015)	7.87e-05				45	2709802..2713002	PHAGE_Clostr_vB_CpeS_CP51_NC_021325: putative phage tape measure protein; PP_02525; phage(gi509140057)	0.0
	21	complement(105243..105581)	PHAGE_Pseudo_LKO4_NC_041934: hypothetical protein; PP_00104; phage(gi100060)	5.39e-26				46	2713006..2713359	PHAGE_Clostr_vB_CpeS_CP51_NC_021325: hypothetical protein; PP_02526; phage(gi509140058)	8.55e-58
								47	2713381..2713644	PHAGE_Clostr_vB_CpeS_CP51_NC_021325: hypothetical protein; PP_02527; phage(gi509140059)	3.38e-33
	Region 3							48	2713706..2714086	PHAGE_Clostr_vB_CpeS_CP51_NC_021325: hypothetical protein; PP_02528; phage(gi509140060)	5.98e-53
	#	CDS Position	BLAST Hit	E-Value				49	2714123..2718556	PHAGE_Clostr_vB_CpeS_CP51_NC_021325: hypothetical protein; PP_02529; phage(gi509140061)	0.0
	1	complement(109700..110263)	PHAGE_Bacill_0305phi8_36_NC_009760: hypothetical protein; PP_00115; phage(gi156564208)	1.31e-31				50	2718606..2718839	PHAGE_Clostr_PhiS63_NC_017978: gp19; PP_02530; phage(gi388570648)	1.54e-28
	2	complement(110263..110772)	PHAGE_Bacill_0305phi8_36_NC_009760: hypothetical protein; PP_00116; phage(gi156564209)	2.51e-12				51	2718865..2719362	PHAGE_Clostr_vB_CpeS_CP51_NC_021325: hypothetical protein; PP_02531; phage(gi509140063)	8.39e-25
	3	complement(110773..111441)	PHAGE_Plankt_PaV_LD_NC_016564: thymidine kinase; PP_00117; phage(gi371496146)	7.21e-10				52	2719441..2720304	PHAGE_Faecal_FP_Lugh_NC_047912: hypothetical protein; PP_02532; phage(gi100039)	3.67e-24
	4	complement(111443..111961)	hypothetical; PP_00118	0.0				53	2725293..2725322	attR	0.0
	5	complement(112024..112506)	hypothetical; PP_00119	0.0
	6	complement(112623..113705)	PHAGE_Bacill_phBC6A51_NC_004820: hypothetical protein; PP_00120; phage(gi31415763)	8.77e-25
	7	complement(113717..113995)	PHAGE_Entero_EspM4VN_NC_049384: tail fibers protein; PP_00121; phage(gi100170)	9.34e-18
	8	complement(114123..114329)	hypothetical; PP_00122	0.0
	9	complement(114398..114700)	hypothetical; PP_00123	0.0
	10	complement(114737..115588)	PHAGE_Caulob_swift_NC_019411: putative ArdC-like antirestriction protein; PP_00124; phage(gi414089784)	8.58e-38
	11	complement(115664..116413)	PHAGE_Salisa_1_NC_017983: gp41; PP_00125; phage(gi388570750)	2.04e-09
	12	complement(116472..117695)	PHAGE_Bacill_0305phi8_36_NC_009760: dnaG primase; PP_00126; phage(gi156564217)	3.95e-62
	13	complement(117767..118105)	hypothetical; PP_00127	0.0
	14	complement(118140..118892)	hypothetical; PP_00128	0.0
	15	complement(118864..119502)	PHAGE_Bacill_phBC6A51_NC_004820: Chromosome segregation ATPases; PP_00129; phage(gi31415749)	1.91e-18
	16	complement(119514..119777)	hypothetical; PP_00130	0.0
	17	complement(119777..122116)	PHAGE_Bacill_phBC6A51_NC_004820: Exonuclease SbcD; PP_00131; phage(gi31415751)	5.42e-30
	18	complement(122158..122880)	hypothetical; PP_00132	0.0
	19	complement(122908..123393)	PHAGE_Caulob_CcrPW_NC_048046: baseplate wedge; PP_00133; phage(gi100174)	1.35e-15
	20	complement(123508..124329)	PHAGE_Bacill_0305phi8_36_NC_009760: hypothetical protein; PP_00134; phage(gi156564006)	8.80e-10
	21	complement(124342..124641)	hypothetical; PP_00135	0.0
	22	complement(124690..126543)	PHAGE_Bacill_0305phi8_36_NC_009760: PcrA helicase; PP_00136; phage(gi156564011)	2.58e-86
	23	complement(126596..128194)	PHAGE_Cellul_phi14:2_NC_021806: chaperonin GroEL; PP_00137; phage(gi526178751)	1.27e-95
	24	complement(128262..128999)	PHAGE_Bacill_0305phi8_36_NC_009760: RecA; PP_00138; phage(gi156564016)	8.88e-37
	25	complement(129209..130207)	PHAGE_Bacill_0305phi8_36_NC_009760: mobile intron protein; PP_00139; phage(gi156564021)	2.37e-27
	26	complement(130278..130760)	PHAGE_Bacill_0305phi8_36_NC_009760: RecA; PP_00140; phage(gi156564016)	1.34e-19
	27	complement(130773..131084)	hypothetical; PP_00141	0.0
	28	complement(131081..131554)	PHAGE_Clostr_phi3626_NC_003524: putative single stranded DNA binding protein; PP_00142; phage(gi20066002)	2.20e-12
	29	complement(131579..131833)	hypothetical; PP_00143	0.0
	30	complement(131852..134143)	PHAGE_Strept_Hydra_NC_042052: minor tail protein; PP_00144; phage(gi100055)	1.53e-93
	31	complement(134276..134920)	PHAGE_Bacter_crAss001_NC_049977: DNA-binding protein; PP_00145; phage(gi100122)	2.22e-33
	32	complement(135117..136235)	PHAGE_Bacill_0305phi8_36_NC_009760: DNA polymerase III alpha subunit; PP_00146; phage(gi156564220)	3.29e-45
	33	complement(136255..136704)	PHAGE_Bacill_0305phi8_36_NC_009760: mobile nuclease; PP_00147; phage(gi156564222)	4.21e-12

## Sheet: 771-14
Summary
	Contig 1
	Region	Region Length	Completeness	Score	# Total Proteins	Region Position	Most Common Phage	GC %
	1	8.9Kb	incomplete	30	8	4967-13967	PHAGE_Strept_20617_NC_023503(1)	28.32%
Details
	Contig 1
	#	CDS Position	BLAST Hit	E-Value
	1	4967..6349	PROPHAGE_Escher_Sakai: protease TldD; PP_00005; phage(gi15833371)	3.61e-91
	2	6361..7704	PROPHAGE_Escher_Sakai: protease TldD; PP_00006; phage(gi15833371)	1.10e-18
	3	7833..8447	hypothetical; PP_00007	0.0
	4	complement(8502..10364)	PHAGE_Strept_20617_NC_023503: lipoteichoic acid synthase; PP_00008; phage(gi588295143)	1.50e-43
	5	10606..11568	hypothetical; PP_00009	0.0
	6	complement(11536..12111)	PHAGE_Gordon_Lambo_NC_048814: hypothetical protein; PP_00010; phage(gi100005)	2.54e-06
	7	complement(12131..12751)	PHAGE_Lactob_LLKu_NC_022989: putative Holliday junction resolvase; PP_00011; phage(gi564014260)	4.04e-05
	8	12952..13962	PHAGE_Klebsi_ST13_OXA48phi12.1_NC_049453: methyltransferase type 11; PP_00012; phage(gi100001)	4.27e-87

## Sheet: MGYG-HGUT-00064
Summary
	Contig 1
	Region	Region Length	Completeness	Score	# Total Proteins	Region Position	Most Common Phage	GC %
	1	11.4Kb	incomplete	20	20	178817-190238 info_outline	PHAGE_Clostr_phiCT19406B_NC_030947(3)	27.76%
	2	27Kb	intact	100	36	193920-221000 info_outline	PHAGE_Clostr_phiCT453A_NC_028991(12)	28.98%
	3	28.2Kb	intact	100	38	677146-705419 info_outline	PHAGE_Brevib_Jimmer2_NC_041976(3)	28.11%
	4	30.6Kb	incomplete	30	25	705431-736104 info_outline	PHAGE_Clostr_phiCTC2A_NC_030949(4)	27.83%
	5	26.1Kb	incomplete	20	10	1294083-1320265 info_outline	PHAGE_Bacill_vB_BceS_MY192_NC_048633(2)	28.11%
	Contig 4
	Region	Region Length	Completeness	Score	# Total Proteins	Region Position	Most Common Phage	GC %
	1	9.4Kb	incomplete	30	7	7572-17066 info_outline	PHAGE_Lister_vB_LmoS_188_NC_028871(2)	25.62%
Details
	Contig 1
	Region 1
	#	CDS Position	BLAST Hit	E-Value
	1	178817..179923	PHAGE_Klebsi_ST13_OXA48phi12.1_NC_049453: hypothetical protein; PP_00175; phage(gi100004)	5.04e-110
	2	180067..180762	hypothetical; PP_00176	0.0
	3	180787..181581	hypothetical; PP_00177	0.0
	4	181645..181866	hypothetical; PP_00178	0.0
	5	complement(182324..183472)	PHAGE_Paenib_Lucielle_NC_048716: hypothetical protein; PP_00179; phage(gi100030)	1.35e-68
	6	complement(183492..183665)	hypothetical; PP_00180	0.0
	7	complement(183703..184134)	PHAGE_Thermo_THSA_485A_NC_018264: protein of unknown function DUF955; PP_00181; phage(gi397912661)	7.85e-12
	8	complement(184149..184571)	PHAGE_Thermo_THSA_485A_NC_018264: transcriptional regulator, XRE family; PP_00182; phage(gi397912660)	6.28e-11
	9	184798..185004	PHAGE_Thermo_THSA_485A_NC_018264: transcriptional regulator, XRE family; PP_00183; phage(gi397912657)	6.01e-05
	10	185038..185244	PHAGE_Paenib_Lucielle_NC_048716: endolysin; PP_00184; phage(gi100033)	2.60e-17
	11	185248..185988	PHAGE_Clostr_phiCTC2B_NC_030951: hypothetical protein; PP_00185; phage(gi100005)	1.47e-49
	12	186154..186312	hypothetical; PP_00186	0.0
	13	186411..186842	PHAGE_Bacill_IEBH_NC_011167: hypothetical protein; PP_00187; phage(gi197261524)	1.56e-26
	14	186860..187015	hypothetical; PP_00188	0.0
	15	187045..187215	hypothetical; PP_00189	0.0
	16	187217..187870	PHAGE_Clostr_phiCT9441A_NC_029022: essential recombination function protein; PP_00190; phage(gi971821655)	2.75e-36
	17	187884..188792	PHAGE_Lactob_LJ_NC_048680: hypothetical protein; PP_00191; phage(gi100003)	1.29e-07
	18	188803..189555	PHAGE_Bacill_Pavlov_NC_028782: DNA replication protein; PP_00192; phage(gi971743038)	1.48e-55
	19	189590..189817	hypothetical; PP_00193	0.0
	20	190056..190238	PHAGE_Clostr_PhiS63_NC_017978: gp30; PP_00194; phage(gi388570657)	2.45e-08
	Region 2
	#	CDS Position	BLAST Hit	E-Value
	1	193920..194561	PHAGE_Synech_S_CAM9_NC_031922: ATP-dependent Clp protease; PP_00205; phage(gi100182)	7.41e-15
	2	194725..194880	hypothetical; PP_00206	0.0
	3	194911..195081	hypothetical; PP_00207	0.0
	4	195123..195659	PHAGE_Clostr_phiCT453B_NC_029004: hypothetical protein; PP_00208; phage(gi100025)	8.10e-20
	5	196285..197295	PHAGE_Bacill_BM15_NC_042140: hypothetical protein; PP_00209; phage(gi100146)	1.26e-73
	6	197335..198210	PHAGE_Deep_s_D6E_NC_019544: small subunit terminase; PP_00210; phage(gi423262328)	3.62e-56
	7	198197..199480	PHAGE_Anoxyb_A403_NC_048701: hypothetical protein; PP_00211; phage(gi100017)	0.0
	8	199498..200841	PHAGE_Clostr_phiCDHM19_NC_028996: putative portal protein; PP_00212; phage(gi971763868)	1.24e-177
	9	200831..202489	PHAGE_Clostr_phiCT453A_NC_028991: hypothetical protein; PP_00213; phage(gi100027)	9.69e-155
	10	202495..202836	PHAGE_Clostr_phiCT453A_NC_028991: hypothetical protein; PP_00214; phage(gi100028)	1.22e-39
	11	202900..203106	PHAGE_Clostr_phiCT19406A_NC_030950: hypothetical protein; PP_00215; phage(gi100036)	6.84e-21
	12	203243..203812	PHAGE_Clostr_phiCT453A_NC_028991: endolysin; PP_00216; phage(gi100033)	6.69e-12
	13	203829..204719	PHAGE_Staphy_3MRA_NC_028917: major capsid protein; PP_00217; phage(gi971755480)	6.76e-67
	14	204750..204926	hypothetical; PP_00218	0.0
	15	204904..205251	PHAGE_Clostr_phiCT453A_NC_028991: hypothetical protein; PP_00219; phage(gi100035)	6.37e-10
	16	205251..205631	PHAGE_Brevib_Jimmer2_NC_041976: hypothetical protein; PP_00220; phage(gi100011)	2.24e-09
	17	205631..206023	PHAGE_Clostr_phiCT453A_NC_028991: putative phosphoesterase; PP_00221; phage(gi100037)	3.89e-28
	18	206024..206452	PHAGE_Clostr_phiCT453A_NC_028991: hypothetical protein; PP_00222; phage(gi100039)	6.46e-11
	19	206452..207768	PHAGE_Clostr_phiCT453A_NC_028991: DNA adenine methyltransferase; PP_00223; phage(gi100041)	4.47e-112
	20	207779..208246	PHAGE_Clostr_phiCT453A_NC_028991: hypothetical protein; PP_00224; phage(gi100042)	1.85e-55
	21	208330..208737	PHAGE_Brevib_Jimmer2_NC_041976: hypothetical protein; PP_00225; phage(gi100021)	4.49e-10
	22	208761..208910	PHAGE_Strept_EJ_1_NC_005294: hypothetical protein; PP_00226; phage(gi39653729)	1.10e-10
	23	208916..211279	PHAGE_Clostr_phiMMP01_NC_028883: putative tail tape measure protein; PP_00227; phage(gi971819984)	9.67e-64
	24	211283..211975	PHAGE_Strept_EJ_1_NC_005294: hypothetical protein; PP_00228; phage(gi39653731)	1.86e-55
	25	211976..212950	PHAGE_Brevib_Jimmer2_NC_041976: hypothetical protein; PP_00229; phage(gi100026)	4.16e-65
	26	212953..213255	PHAGE_Clostr_phiCT453A_NC_028991: recombination protein; PP_00230; phage(gi100049)	9.43e-10
	27	213252..213653	PHAGE_Clostr_phiCT453A_NC_028991: putative single-stranded DNA binding protein; PP_00231; phage(gi100050)	3.74e-24
	28	213650..214801	PHAGE_Clostr_phiCT453A_NC_028991: hypothetical protein; PP_00232; phage(gi100051)	1.75e-80
	29	214798..215682	PHAGE_Brevib_Jimmer2_NC_041976: hypothetical protein; PP_00233; phage(gi100030)	2.18e-24
	30	215682..218015	PHAGE_Aeromo_phiO18P_NC_009542: putative tail fiber protein; PP_00234; phage(gi158518662)	1.26e-15
	31	218029..218454	hypothetical; PP_00235	0.0
	32	218456..218608	PHAGE_Clostr_phiCT453A_NC_028991: minor tail protein; PP_00236; phage(gi100055)	2.88e-06
	33	218655..218945	PHAGE_Bacill_BceA1_NC_048628: hypothetical protein; PP_00237; phage(gi100021)	5.51e-20
	34	218952..219179	PHAGE_Lister_LP_114_NC_024392: holin; PP_00238; phage(gi658608199)	5.49e-12
	35	219275..220141	PHAGE_Aeriba_AP45_NC_048651: capsid maturation protease; PP_00239; phage(gi100067)	5.14e-20
	36	220218..221000	PHAGE_Strept_phiARI0468_2_NC_031923: exonuclease; PP_00240; phage(gi100048)	6.27e-23
	Region 3
	#	CDS Position	BLAST Hit	E-Value
	1	complement(677146..677844)	PHAGE_Altero_vB_AspP_H4/4_NC_047834: putative transcriptional regulator; PP_00710; phage(gi100045)	2.20e-11
	2	complement(677859..678593)	hypothetical; PP_00711	0.0
	3	complement(679216..679938)	hypothetical; PP_00712	0.0
	4	680034..680750	hypothetical; PP_00713	0.0
	5	complement(680792..682117)	PHAGE_Strept_5093_NC_012753: putative DNA methylase; PP_00714; phage(gi238801891)	3.32e-45
	6	complement(682468..682755)	hypothetical; PP_00715	0.0
	7	complement(682878..683339)	PHAGE_Clostr_PhiS63_NC_017978: gp23; PP_00716; phage(gi388570652)	1.07e-06
	8	complement(683351..683485)	PHAGE_Clostr_PhiS63_NC_017978: gp22; PP_00717; phage(gi388570651)	1.90e-07
	9	complement(683486..683599)	PHAGE_Entero_EFC_1_NC_025453: hypothetical protein; PP_00718; phage(gi725950514)	1.24e-05
	10	684537..685019	hypothetical; PP_00719	0.0
	11	complement(685050..685946)	PHAGE_Faecal_FP_Lugh_NC_047912: hypothetical protein; PP_00720; phage(gi100039)	2.04e-24
	12	complement(686030..686320)	PHAGE_Clostr_phiCT9441A_NC_029022: holin; PP_00721; phage(gi971821713)	1.76e-08
	13	complement(686336..686566)	PHAGE_Clostr_phi8074_B1_NC_019924: hypothetical protein; PP_00722; phage(gi431810381)	3.69e-06
	14	complement(686615..686758)	hypothetical; PP_00723	0.0
	15	complement(686758..687132)	hypothetical; PP_00724	0.0
	16	complement(687148..687519)	hypothetical; PP_00725	0.0
	17	complement(687534..689684)	PHAGE_Paenib_Harrison_NC_028746: endopeptidase tail protein; PP_00726; phage(gi971482326)	4.35e-61
	18	complement(689663..690292)	PHAGE_Paenib_Harrison_NC_028746: tail protein; PP_00727; phage(gi971482327)	6.42e-23
	19	complement(690304..691179)	PHAGE_Paenib_Lucielle_NC_048716: hypothetical protein; PP_00728; phage(gi100016)	2.48e-31
	20	complement(691185..694202)	PHAGE_Clostr_phiCT19406C_NC_029006: tail-tape measure protein; PP_00729; phage(gi971821557)	3.32e-111
	21	complement(694202..694339)	hypothetical; PP_00730	0.0
	22	complement(694516..694815)	hypothetical; PP_00731	0.0
	23	complement(694826..695356)	hypothetical; PP_00732	0.0
	24	complement(695360..695629)	hypothetical; PP_00733	0.0
	25	complement(695737..696156)	PHAGE_Staphy_EW_NC_007056: ORF033; PP_00734; phage(gi66395838)	2.22e-15
	26	complement(696149..696460)	hypothetical; PP_00735	0.0
	27	complement(696469..696771)	PHAGE_Staphy_StB27_NC_019914: DNA packaging minor head protein; PP_00736; phage(gi431809711)	2.80e-06
	28	complement(696810..697625)	PHAGE_Bacill_phi4J1_NC_029008: major capsid protein; PP_00737; phage(gi971821638)	2.59e-102
	29	complement(697642..698247)	PHAGE_Brevib_Abouo_NC_029029: minor structural protein; PP_00738; phage(gi971767172)	1.01e-19
	30	complement(698381..698800)	hypothetical; PP_00739	0.0
	31	complement(698861..699625)	PHAGE_Clostr_phiCD119_NC_007917: putative head protein; PP_00740; phage(gi90592642)	4.80e-27
	32	complement(699615..701039)	PHAGE_Brevib_Osiris_NC_028969: putative portal protein; PP_00741; phage(gi971761773)	6.39e-112
	33	complement(701054..702307)	PHAGE_Bacill_phi4B1_NC_028886: terminase large subunit; PP_00742; phage(gi971821263)	4.79e-165
	34	complement(702297..702737)	PHAGE_Brevib_Abouo_NC_029029: terminase small subunit; PP_00743; phage(gi971767168)	1.11e-40
	35	complement(702793..703077)	hypothetical; PP_00744	0.0
	36	complement(703140..703883)	hypothetical; PP_00745	0.0
	37	complement(704059..704247)	hypothetical; PP_00746	0.0
	38	complement(704403..705419)	PHAGE_Bacill_Bcp1_NC_024137: C-5 cytosine-specific DNA methylase II; PP_00747; phage(gi640884012)	2.08e-73
	Region 4
	#	CDS Position	BLAST Hit	E-Value
	1	705431..705443	attL	0.0
	2	complement(707372..707866)	PHAGE_Clostr_phiCT19406A_NC_030950: hypothetical protein; PP_00750; phage(gi100025)	1.61e-15
	3	complement(708121..708405)	hypothetical; PP_00751	0.0
	4	complement(708531..708860)	hypothetical; PP_00752	0.0
	5	complement(708942..709421)	PHAGE_Clostr_phiCTP1_NC_014457: hypothetical protein; PP_00753; phage(gi304360717)	2.51e-18
	6	complement(709421..709603)	PHAGE_Clostr_phiCT19406A_NC_030950: hypothetical protein; PP_00754; phage(gi100021)	1.16e-15
	7	complement(709680..709982)	hypothetical; PP_00755	0.0
	8	complement(709990..710370)	PHAGE_Clostr_phiCT453B_NC_029004: hypothetical protein; PP_00756; phage(gi100015)	4.41e-26
	9	complement(710370..711086)	PHAGE_Anoxyb_A403_NC_048701: hypothetical protein; PP_00757; phage(gi100040)	1.04e-43
	10	complement(711098..711421)	hypothetical; PP_00758	0.0
	11	complement(711422..711991)	PHAGE_Staphy_phi7247PVL_NC_048624: hypothetical protein; PP_00759; phage(gi100012)	2.15e-45
	12	complement(711994..712167)	hypothetical; PP_00760	0.0
	13	complement(712289..712426)	PHAGE_Clostr_vB_CpeS_CP51_NC_021325: hypothetical protein; PP_00761; phage(gi509140074)	6.81e-10
	14	complement(712440..712625)	hypothetical; PP_00762	0.0
	15	complement(712674..713006)	hypothetical; PP_00763	0.0
	16	complement(713020..713739)	PHAGE_Entero_phiEf11_NC_013696: antirepressor; PP_00764; phage(gi282598719)	3.84e-99
	17	complement(713752..713988)	PHAGE_Clostr_phiCT453A_NC_028991: hypothetical protein; PP_00765; phage(gi100006)	2.60e-10
	18	714131..714589	PHAGE_Clostr_phiCT19406A_NC_030950: hypothetical protein; PP_00766; phage(gi100005)	2.92e-11
	19	714621..715085	PHAGE_Clostr_phiCT453A_NC_028991: hypothetical protein; PP_00767; phage(gi100004)	1.45e-34
	20	715159..716262	PHAGE_Strept_YMC_2011_NC_018285: integrase; PP_00768; phage(gi399498686)	3.02e-33
	21	complement(716307..716756)	hypothetical; PP_00769	0.0
	22	complement(716836..717114)	hypothetical; PP_00770	0.0
	23	complement(717181..717954)	PHAGE_Bacill_Moonbeam_NC_027374: hypothetical protein; PP_00771; phage(gi100165)	8.88e-59
	24	complement(718035..718742)	PHAGE_Bacill_vB_BmeM_Goe8_NC_048797: hypothetical protein; PP_00772; phage(gi100226)	9.50e-40
	25	complement(718753..719556)	hypothetical; PP_00773	0.0
	26	complement(719794..722064)	PHAGE_Staphy_Ipla88_NC_011614: putative peptidoglycan hydrolase; PP_00774; phage(gi215401228)	4.34e-26
	27	736104..736116	attR	0.0
	Region 5
	#	CDS Position	BLAST Hit	E-Value
	1	1294083..1294097	attL	0.0
	2	complement(1303414..1304748)	PHAGE_Mycoba_Joedirt_NC_042313: portal protein; PP_01353; phage(gi100069)	5.34e-33
	3	complement(1304765..1305688)	PHAGE_Lactob_LJ_NC_048680: hypothetical protein; PP_01354; phage(gi100007)	2.31e-05
	4	complement(1305824..1306054)	hypothetical; PP_01355	0.0
	5	complement(1306259..1306459)	PHAGE_Bacill_PfEFR_4_NC_048641: hypothetical protein; PP_01356; phage(gi100025)	7.80e-05
	6	1306644..1307354	PHAGE_Paenib_Yerffej_NC_048714: hypothetical protein; PP_01357; phage(gi100060)	6.27e-10
	7	1307462..1308646	PHAGE_Bacill_vB_BceS_MY192_NC_048633: hypothetical protein; PP_01358; phage(gi100002)	2.88e-25
	8	complement(1308904..1309329)	hypothetical; PP_01359	0.0
	9	1309593..1309919	hypothetical; PP_01360	0.0
	10	complement(1310000..1311109)	PHAGE_Bacill_G_NC_023719: gp245; PP_01361; phage(gi593777701)	4.28e-34
	11	complement(1311222..1313759)	PHAGE_Sinorh_phiM9_NC_028676: putative glycosyl hydrolase family 16 laminarinase; PP_01362; phage(gi966199409)	6.81e-06
	12	1320265..1320279	attR	0.0
	Contig 4
	Region 1
	#	CDS Position	BLAST Hit	E-Value
	1	7572..7586	attL	0.0
	2	complement(10410..10907)	PHAGE_Bacill_1_NC_009737: hypothetical protein; PP_00018; phage(gi155042921)	2.97e-34
	3	complement(11086..12204)	hypothetical; PP_00019	0.0
	4	complement(12340..12519)	PHAGE_Bacill_vB_BhaS_171_NC_030904: hypothetical protein; PP_00020; phage(gi100039)	6.72e-05
	5	complement(12694..12894)	PHAGE_Bacill_1_NC_009737: predicted transcription regulator; PP_00021; phage(gi158348425)	1.34e-05
	6	13033..13767	PHAGE_Lister_vB_LmoS_188_NC_028871: Cro/CI family XRE family transcriptional regulator; PP_00022; phage(gi971750830)	2.34e-11
	7	14452..15810	PHAGE_Bacill_SP_15_NC_031245: prohead protease; PP_00023; phage(gi100150)	5.07e-15
	8	15528..15542	attR	0.0
	9	15894..17066	PHAGE_Clostr_phiCD211_NC_029048: Phage integrase family prophage LambdaCh01; PP_00024; phage(gi981220898)	7.11e-35

## Sheet: 693-15
Summary
	Contig 2
	Region	Region Length	Completeness	Score	# Total Proteins	Region Position	Most Common Phage	GC %
	1	18.3Kb	questionable	90	26	125519-143880 info_outline	PHAGE_Brevib_Abouo_NC_029029(3)	30.37%
	2	31.5Kb	incomplete	40	26	139439-170952 info_outline	PHAGE_Clostr_phiCT19406B_NC_030947(3)	27.38%
Details
	Contig 2
	Region 1
	#	CDS Position	BLAST Hit	E-Value
	1	complement(125519..126415)	PHAGE_Faecal_FP_Lugh_NC_047912: hypothetical protein; PP_00138; phage(gi100039)	1.95e-25
	2	complement(126499..126789)	PHAGE_Clostr_phiCT9441A_NC_029022: holin; PP_00139; phage(gi971821713)	5.91e-08
	3	complement(126805..127035)	PHAGE_Clostr_phi8074_B1_NC_019924: hypothetical protein; PP_00140; phage(gi431810381)	3.69e-06
	4	complement(127084..127227)	hypothetical; PP_00141	0.0
	5	complement(127227..127601)	hypothetical; PP_00142	0.0
	6	complement(127619..127990)	hypothetical; PP_00143	0.0
	7	complement(128005..130236)	PHAGE_Paenib_Harrison_NC_028746: endopeptidase tail protein; PP_00144; phage(gi971482326)	4.75e-59
	8	complement(130215..130844)	PHAGE_Paenib_Harrison_NC_028746: tail protein; PP_00145; phage(gi971482327)	4.41e-23
	9	complement(130856..131731)	PHAGE_Paenib_phiIBB_Pl23_NC_021865: tail protein; PP_00146; phage(gi526245025)	3.39e-31
	10	complement(131737..134754)	PHAGE_Lactoc_TP901_1_NC_002747: TMP; PP_00147; phage(gi13786576)	6.24e-121
	11	complement(134754..135011)	hypothetical; PP_00148	0.0
	12	complement(135068..135367)	hypothetical; PP_00149	0.0
	13	complement(135378..135908)	hypothetical; PP_00150	0.0
	14	complement(135912..136181)	hypothetical; PP_00151	0.0
	15	complement(136289..136708)	PHAGE_Staphy_EW_NC_007056: ORF033; PP_00152; phage(gi66395838)	1.01e-14
	16	complement(136701..137012)	hypothetical; PP_00153	0.0
	17	complement(137021..137323)	PHAGE_Staphy_StB27_NC_019914: DNA packaging minor head protein; PP_00154; phage(gi431809711)	9.37e-07
	18	complement(137361..138230)	PHAGE_Lactoc_TP901_1_NC_002747: MHP; PP_00155; phage(gi13786567)	4.29e-55
	19	complement(138234..138854)	PHAGE_Staphy_PH15_NC_008723: putative phage minor capsid protein; PP_00156; phage(gi119967838)	5.34e-18
	20	139048..139266	PHAGE_Gordon_Schwabeltier_NC_031255: holin; PP_00157; phage(gi100034)	5.56e-10
	21	complement(139268..139417)	hypothetical; PP_00158	0.0
	22	complement(139479..139646)	PHAGE_Strept_SM1_NC_004996: gp36; PP_00159; phage(gi32469467)	7.05e-12
	23	complement(139650..140813)	PHAGE_Clostr_phiCD119_NC_007917: putative head protein; PP_00160; phage(gi90592642)	2.11e-22
	24	complement(140803..142227)	PHAGE_Brevib_Osiris_NC_028969: putative portal protein; PP_00161; phage(gi971761773)	3.74e-112
	25	complement(142242..143495)	PHAGE_Bacill_phi4B1_NC_028886: terminase large subunit; PP_00162; phage(gi971821263)	1.47e-166
	26	complement(143485..143880)	PHAGE_Brevib_Jimmer2_NC_041976: methyltransferase type 11; PP_00163; phage(gi100001)	1.64e-33
	Region 2
	#	CDS Position	BLAST Hit	E-Value
	1	139439..139456	attL	0.0
	2	complement(148774..149088)	PHAGE_Clostr_phiSM101_NC_008265: probable sigma factor; PP_00170; phage(gi110804038)	7.19e-15
	3	complement(149128..149277)	hypothetical; PP_00171	0.0
	4	complement(149319..149735)	PHAGE_Clostr_phiCTC2B_NC_030951: hypothetical protein; PP_00172; phage(gi100021)	1.97e-20
	5	complement(149894..150049)	hypothetical; PP_00173	0.0
	6	complement(150104..150424)	hypothetical; PP_00174	0.0
	7	complement(150500..150979)	PHAGE_Clostr_phiCTP1_NC_014457: hypothetical protein; PP_00175; phage(gi304360717)	5.76e-20
	8	complement(151099..151443)	PHAGE_Clostr_phiCT453B_NC_029004: hypothetical protein; PP_00176; phage(gi100017)	5.47e-36
	9	complement(151443..152315)	PHAGE_Anoxyb_A403_NC_048701: hypothetical protein; PP_00177; phage(gi100040)	5.89e-27
	10	complement(152331..153233)	PHAGE_Lister_P35_NC_009814: gp31; PP_00178; phage(gi157325396)	3.16e-07
	11	complement(153246..153899)	PHAGE_Clostr_phiCT9441A_NC_029022: essential recombination function protein; PP_00179; phage(gi971821655)	1.75e-34
	12	complement(153911..154087)	PHAGE_Clostr_phiCT453B_NC_029004: hypothetical protein; PP_00180; phage(gi100008)	2.99e-06
	13	complement(154102..154290)	hypothetical; PP_00181	0.0
	14	complement(154412..154549)	PHAGE_Clostr_vB_CpeS_CP51_NC_021325: hypothetical protein; PP_00182; phage(gi509140074)	7.94e-11
	15	complement(154563..154748)	hypothetical; PP_00183	0.0
	16	complement(154797..155129)	hypothetical; PP_00184	0.0
	17	complement(155143..155922)	PHAGE_Staphy_AJ_2017_NC_048644: tail length tape-measure protein; PP_00185; phage(gi100057)	9.25e-98
	18	complement(155942..156172)	PHAGE_Bacill_phi105_NC_048631: u-spanin; PP_00186; phage(gi100032)	2.95e-11
	19	156293..156631	PHAGE_Bacill_phi105_NC_048631: hypothetical protein; PP_00187; phage(gi100031)	3.97e-24
	20	156652..157119	PHAGE_Clostr_phiCT453A_NC_028991: hypothetical protein; PP_00188; phage(gi100004)	8.31e-46
	21	157171..158274	PHAGE_Strept_YMC_2011_NC_018285: integrase; PP_00189; phage(gi399498686)	8.40e-34
	22	complement(158319..158768)	hypothetical; PP_00190	0.0
	23	complement(158848..159126)	hypothetical; PP_00191	0.0
	24	complement(159194..159967)	PHAGE_Bacill_Moonbeam_NC_027374: hypothetical protein; PP_00192; phage(gi100165)	8.88e-59
	25	complement(160048..160755)	PHAGE_Bacill_vB_BmeM_Goe8_NC_048797: hypothetical protein; PP_00193; phage(gi100226)	9.50e-40
	26	complement(160766..161569)	hypothetical; PP_00194	0.0
	27	complement(161805..164333)	PHAGE_Staphy_Ipla88_NC_011614: putative peptidoglycan hydrolase; PP_00195; phage(gi215401228)	2.90e-25
	28	170952..170969	attR	0.0

## Sheet: 694-15
Summary
	Contig 10
	Region	Region Length	Completeness	Score	# Total Proteins	Region Position	Most Common Phage	GC %
	1	9Kb	incomplete	30	8	4942-13959 info_outline	PHAGE_Lactob_LLKu_NC_022989(1)	28.42%
	Contig 12
	Region	Region Length	Completeness	Score	# Total Proteins	Region Position	Most Common Phage	GC %
	1	18.3Kb	questionable	90	26	356815-375176 info_outline	PHAGE_Brevib_Jimmer1_NC_029104(3)	30.37%
	2	31.5Kb	incomplete	40	26	370735-402248 info_outline	PHAGE_Clostr_phiCT19406A_NC_030950(3)	27.38%
	Contig 13
	Region	Region Length	Completeness	Score	# Total Proteins	Region Position	Most Common Phage	GC %
	1	10.8Kb	incomplete	20	13	78361-89182 info_outline	PHAGE_Bacill_G_NC_023719(2)	27.59%
	2	9.5Kb	incomplete	10	7	140093-149638 info_outline	PHAGE_Prochl_P_SSM2_NC_006883(3)	31.55%
Details
	Contig 10
	Region 1
	#	CDS Position	BLAST Hit	E-Value
	1	4942..6324	PROPHAGE_Escher_Sakai: protease TldD; PP_00005; phage(gi15833371)	1.26e-91
	2	6336..7679	PROPHAGE_Escher_Sakai: protease TldD; PP_00006; phage(gi15833371)	1.08e-18
	3	7830..8444	hypothetical; PP_00007	0.0
	4	complement(8499..10361)	PHAGE_Strept_20617_NC_023503: lipoteichoic acid synthase; PP_00008; phage(gi588295143)	1.87e-43
	5	10603..11565	hypothetical; PP_00009	0.0
	6	complement(11533..12108)	PHAGE_Gordon_Lambo_NC_048814: hypothetical protein; PP_00010; phage(gi100005)	2.38e-07
	7	complement(12128..12748)	PHAGE_Lactob_LLKu_NC_022989: putative Holliday junction resolvase; PP_00011; phage(gi564014260)	4.29e-05
	8	12949..13959	PHAGE_Klebsi_ST13_OXA48phi12.1_NC_049453: methyltransferase type 11; PP_00012; phage(gi100001)	4.43e-86
	Contig 12
	Region 1
	#	CDS Position	BLAST Hit	E-Value
	1	complement(356815..357711)	PHAGE_Faecal_FP_Lugh_NC_047912: hypothetical protein; PP_00366; phage(gi100039)	1.95e-25
	2	complement(357795..358085)	PHAGE_Clostr_phiCT9441A_NC_029022: holin; PP_00367; phage(gi971821713)	5.91e-08
	3	complement(358101..358331)	PHAGE_Clostr_phi8074_B1_NC_019924: hypothetical protein; PP_00368; phage(gi431810381)	3.69e-06
	4	complement(358380..358523)	hypothetical; PP_00369	0.0
	5	complement(358523..358897)	hypothetical; PP_00370	0.0
	6	complement(358915..359286)	hypothetical; PP_00371	0.0
	7	complement(359301..361532)	PHAGE_Paenib_Harrison_NC_028746: endopeptidase tail protein; PP_00372; phage(gi971482326)	4.75e-59
	8	complement(361511..362140)	PHAGE_Paenib_Harrison_NC_028746: tail protein; PP_00373; phage(gi971482327)	4.41e-23
	9	complement(362152..363027)	PHAGE_Paenib_phiIBB_Pl23_NC_021865: tail protein; PP_00374; phage(gi526245025)	3.39e-31
	10	complement(363033..366050)	PHAGE_Lactoc_TP901_1_NC_002747: TMP; PP_00375; phage(gi13786576)	6.24e-121
	11	complement(366050..366307)	hypothetical; PP_00376	0.0
	12	complement(366364..366663)	hypothetical; PP_00377	0.0
	13	complement(366674..367204)	hypothetical; PP_00378	0.0
	14	complement(367208..367477)	hypothetical; PP_00379	0.0
	15	complement(367585..368004)	PHAGE_Staphy_EW_NC_007056: ORF033; PP_00380; phage(gi66395838)	1.01e-14
	16	complement(367997..368308)	hypothetical; PP_00381	0.0
	17	complement(368317..368619)	PHAGE_Staphy_StB27_NC_019914: DNA packaging minor head protein; PP_00382; phage(gi431809711)	9.37e-07
	18	complement(368657..369526)	PHAGE_Lactoc_TP901_1_NC_002747: MHP; PP_00383; phage(gi13786567)	4.29e-55
	19	complement(369530..370150)	PHAGE_Staphy_PH15_NC_008723: putative phage minor capsid protein; PP_00384; phage(gi119967838)	5.34e-18
	20	370344..370562	PHAGE_Gordon_Schwabeltier_NC_031255: holin; PP_00385; phage(gi100034)	5.56e-10
	21	complement(370564..370713)	hypothetical; PP_00386	0.0
	22	complement(370775..370942)	PHAGE_Strept_SM1_NC_004996: gp36; PP_00387; phage(gi32469467)	7.05e-12
	23	complement(370946..372109)	PHAGE_Clostr_phiCD119_NC_007917: putative head protein; PP_00388; phage(gi90592642)	2.11e-22
	24	complement(372099..373523)	PHAGE_Brevib_Osiris_NC_028969: putative portal protein; PP_00389; phage(gi971761773)	3.74e-112
	25	complement(373538..374791)	PHAGE_Bacill_phi4B1_NC_028886: terminase large subunit; PP_00390; phage(gi971821263)	1.47e-166
	26	complement(374781..375176)	PHAGE_Brevib_Jimmer2_NC_041976: methyltransferase type 11; PP_00391; phage(gi100001)	1.64e-33
	Region 2
	#	CDS Position	BLAST Hit	E-Value
	1	370735..370750	attL	0.0
	2	complement(380070..380384)	PHAGE_Clostr_phiSM101_NC_008265: probable sigma factor; PP_00398; phage(gi110804038)	7.19e-15
	3	complement(380424..380573)	hypothetical; PP_00399	0.0
	4	complement(380615..381031)	PHAGE_Clostr_phiCTC2B_NC_030951: hypothetical protein; PP_00400; phage(gi100021)	1.97e-20
	5	complement(381190..381345)	hypothetical; PP_00401	0.0
	6	complement(381400..381720)	hypothetical; PP_00402	0.0
	7	complement(381796..382275)	PHAGE_Clostr_phiCTP1_NC_014457: hypothetical protein; PP_00403; phage(gi304360717)	5.76e-20
	8	complement(382395..382739)	PHAGE_Clostr_phiCT453B_NC_029004: hypothetical protein; PP_00404; phage(gi100017)	5.47e-36
	9	complement(382739..383611)	PHAGE_Anoxyb_A403_NC_048701: hypothetical protein; PP_00405; phage(gi100040)	5.89e-27
	10	complement(383627..384529)	PHAGE_Lister_P35_NC_009814: gp31; PP_00406; phage(gi157325396)	3.16e-07
	11	complement(384542..385195)	PHAGE_Clostr_phiCT9441A_NC_029022: essential recombination function protein; PP_00407; phage(gi971821655)	1.75e-34
	12	complement(385207..385383)	PHAGE_Clostr_phiCT453B_NC_029004: hypothetical protein; PP_00408; phage(gi100008)	2.99e-06
	13	complement(385398..385586)	hypothetical; PP_00409	0.0
	14	complement(385708..385845)	PHAGE_Clostr_vB_CpeS_CP51_NC_021325: hypothetical protein; PP_00410; phage(gi509140074)	7.94e-11
	15	complement(385859..386044)	hypothetical; PP_00411	0.0
	16	complement(386093..386425)	hypothetical; PP_00412	0.0
	17	complement(386439..387218)	PHAGE_Staphy_AJ_2017_NC_048644: tail length tape-measure protein; PP_00413; phage(gi100057)	9.25e-98
	18	complement(387238..387468)	PHAGE_Bacill_phi105_NC_048631: u-spanin; PP_00414; phage(gi100032)	2.95e-11
	19	387589..387927	PHAGE_Bacill_phi105_NC_048631: hypothetical protein; PP_00415; phage(gi100031)	3.97e-24
	20	387948..388415	PHAGE_Clostr_phiCT453A_NC_028991: hypothetical protein; PP_00416; phage(gi100004)	8.31e-46
	21	388467..389570	PHAGE_Strept_YMC_2011_NC_018285: integrase; PP_00417; phage(gi399498686)	8.40e-34
	22	complement(389615..390064)	hypothetical; PP_00418	0.0
	23	complement(390144..390422)	hypothetical; PP_00419	0.0
	24	complement(390490..391263)	PHAGE_Bacill_Moonbeam_NC_027374: hypothetical protein; PP_00420; phage(gi100165)	8.88e-59
	25	complement(391344..392051)	PHAGE_Bacill_vB_BmeM_Goe8_NC_048797: hypothetical protein; PP_00421; phage(gi100226)	9.50e-40
	26	complement(392062..392865)	hypothetical; PP_00422	0.0
	27	complement(393101..395629)	PHAGE_Staphy_Ipla88_NC_011614: putative peptidoglycan hydrolase; PP_00423; phage(gi215401228)	2.90e-25
	28	402248..402263	attR	0.0
	Contig 13
	Region 1
	#	CDS Position	BLAST Hit	E-Value
	1	78361..79032	PHAGE_Bacill_G_NC_023719: gp245; PP_00074; phage(gi593777701)	5.61e-28
	2	79043..80755	PHAGE_Bacill_SPbeta_NC_001884: ABC transporter; PP_00075; phage(gi9630145)	1.19e-28
	3	80938..81252	PHAGE_Staphy_vB_SscM_1_NC_047767: putative baseplate hub protein; PP_00076; phage(gi100137)	2.29e-22
	4	81265..82116	PHAGE_Bacill_G_NC_023719: gp344; PP_00077; phage(gi593777800)	9.81e-30
	5	82213..82344	hypothetical; PP_00078	0.0
	6	82363..82908	PHAGE_Mycoba_Marshawn_NC_051623: hypothetical protein; PP_00079; phage(gi100060)	1.68e-06
	7	82889..83233	hypothetical; PP_00080	0.0
	8	complement(83267..84838)	PHAGE_Bacill_CampHawk_NC_022761: UvrB helicase; PP_00081; phage(gi557478868)	5.59e-07
	9	85110..85763	PHAGE_Lactob_521B_NC_048752: hypothetical protein; PP_00082; phage(gi100165)	4.82e-65
	10	85822..86199	PHAGE_Lactoc_ul36_NC_004066: hypothetical protein; PP_00083; phage(gi21716074)	7.39e-25
	11	complement(86361..87926)	hypothetical; PP_00084	0.0
	12	complement(88237..88455)	hypothetical; PP_00085	0.0
	13	88427..89182	PHAGE_Escher_RCS47_NC_042128: hypothetical protein; PP_00086; phage(gi100021)	7.20e-30
	Region 2
	#	CDS Position	BLAST Hit	E-Value
	1	140093..143854	PHAGE_Microb_Min1_NC_009603: putative phosphoribosyl formylglycinamidine (FGAM) synthase II; PP_00132; phage(gi149882852)	1.39e-36
	2	143873..144352	hypothetical; PP_00133	0.0
	3	144352..145065	PHAGE_Cyanop_S_RIM44_NC_047734: hypothetical protein; PP_00134; phage(gi100022)	3.76e-58
	4	145069..146505	PHAGE_Pseudo_NV1_NC_042107: hypothetical protein; PP_00135; phage(gi100019)	1.80e-09
	5	146518..147519	PHAGE_Cyanop_S_RIM12_NC_047715: hypothetical protein; PP_00136; phage(gi100204)	2.15e-77
	6	147507..148118	PHAGE_Synech_S_SKS1_NC_020851: cyanobacterial phosphoribosylglycinamide formyltransferase; PP_00137; phage(gi472340960)	2.41e-31
	7	148136..149638	PHAGE_Prochl_P_SSM2_NC_006883: 5-aminoimidazole-4-carboxamide ribonucleotide formyltransferase/IMP cyclohydrolase; PP_00138; phage(gi61806062)	7.71e-86

## Sheet: 796-15
Summary
	Contig 10
	Region	Region Length	Completeness	Score	# Total Proteins	Region Position	Most Common Phage	GC %
	1	9.5Kb	incomplete	10	7	35073-44618 info_outline	PHAGE_Prochl_P_SSM2_NC_006883(3)	31.55%
	2	10.8Kb	incomplete	20	13	95529-106350 info_outline	PHAGE_Bacill_G_NC_023719(2)	27.59%
	3	9Kb	incomplete	30	8	605776-614793 info_outline	PHAGE_Gordon_Lambo_NC_048814(1)	28.42%
Details
	Contig 10
	Region 1
	#	CDS Position	BLAST Hit	E-Value
	1	complement(35073..36575)	PHAGE_Prochl_P_SSM2_NC_006883: 5-aminoimidazole-4-carboxamide ribonucleotide formyltransferase/IMP cyclohydrolase; PP_00034; phage(gi61806062)	7.71e-86
	2	complement(36593..37204)	PHAGE_Synech_S_SKS1_NC_020851: cyanobacterial phosphoribosylglycinamide formyltransferase; PP_00035; phage(gi472340960)	2.41e-31
	3	complement(37192..38193)	PHAGE_Cyanop_S_RIM12_NC_047715: hypothetical protein; PP_00036; phage(gi100204)	2.15e-77
	4	complement(38206..39642)	PHAGE_Pseudo_NV1_NC_042107: hypothetical protein; PP_00037; phage(gi100019)	1.80e-09
	5	complement(39646..40359)	PHAGE_Cyanop_S_RIM44_NC_047734: hypothetical protein; PP_00038; phage(gi100022)	3.76e-58
	6	complement(40359..40838)	hypothetical; PP_00039	0.0
	7	complement(40857..44618)	PHAGE_Microb_Min1_NC_009603: putative phosphoribosyl formylglycinamidine (FGAM) synthase II; PP_00040; phage(gi149882852)	1.39e-36
	Region 2
	#	CDS Position	BLAST Hit	E-Value
	1	complement(95529..96284)	PHAGE_Escher_RCS47_NC_042128: hypothetical protein; PP_00086; phage(gi100021)	7.20e-30
	2	96256..96474	hypothetical; PP_00087	0.0
	3	96785..98350	hypothetical; PP_00088	0.0
	4	complement(98512..98889)	PHAGE_Lactoc_ul36_NC_004066: hypothetical protein; PP_00089; phage(gi21716074)	7.39e-25
	5	complement(98948..99604)	PHAGE_Lactob_521B_NC_048752: hypothetical protein; PP_00090; phage(gi100165)	6.15e-66
	6	99873..101444	PHAGE_Bacill_CampHawk_NC_022761: UvrB helicase; PP_00091; phage(gi557478868)	5.59e-07
	7	complement(101478..101822)	hypothetical; PP_00092	0.0
	8	complement(101803..102258)	PHAGE_Mycoba_Marshawn_NC_051623: hypothetical protein; PP_00093; phage(gi100060)	7.77e-07
	9	complement(102367..102498)	hypothetical; PP_00094	0.0
	10	complement(102595..103446)	PHAGE_Bacill_G_NC_023719: gp344; PP_00095; phage(gi593777800)	9.81e-30
	11	complement(103459..103773)	PHAGE_Staphy_vB_SscM_1_NC_047767: putative baseplate hub protein; PP_00096; phage(gi100137)	2.29e-22
	12	complement(103956..105668)	PHAGE_Bacill_SPbeta_NC_001884: ABC transporter; PP_00097; phage(gi9630145)	1.19e-28
	13	complement(105679..106350)	PHAGE_Bacill_G_NC_023719: gp245; PP_00098; phage(gi593777701)	5.61e-28
	Region 3
	#	CDS Position	BLAST Hit	E-Value
	1	complement(605776..606786)	PHAGE_Klebsi_ST13_OXA48phi12.1_NC_049453: methyltransferase type 11; PP_00591; phage(gi100001)	4.43e-86
	2	606987..607607	PHAGE_Lactob_LLKu_NC_022989: putative Holliday junction resolvase; PP_00592; phage(gi564014260)	4.29e-05
	3	607627..608202	PHAGE_Gordon_Lambo_NC_048814: hypothetical protein; PP_00593; phage(gi100005)	2.38e-07
	4	complement(608170..609132)	hypothetical; PP_00594	0.0
	5	609374..611236	PHAGE_Strept_20617_NC_023503: lipoteichoic acid synthase; PP_00595; phage(gi588295143)	1.87e-43
	6	complement(611291..611905)	hypothetical; PP_00596	0.0
	7	complement(612056..613399)	PROPHAGE_Escher_Sakai: protease TldD; PP_00597; phage(gi15833371)	1.08e-18
	8	complement(613411..614793)	PROPHAGE_Escher_Sakai: protease TldD; PP_00598; phage(gi15833371)	1.26e-91

## Sheet: CDC51267
Summary
	chromosome
	Region	Region Length	Completeness	Score	# Total Proteins	Region Position	Most Common Phage	GC %
	1	23.2Kb	incomplete	20	27	1458285-1481510 info_outline	PHAGE_Clostr_phiCT19406A_NC_030950(5)	27.07%
	2	17.8Kb	questionable	90	25	1484775-1502669 info_outline	PHAGE_Brevib_Jimmer1_NC_029104(3)	30.32%
	plasmid pNPD11_1
	Region	Region Length	Completeness	Score	# Total Proteins	Region Position	Most Common Phage	GC %
	1	5.9Kb	incomplete	20	10	104915-110866 info_outline	PHAGE_Bacill_BMBtpLA_NC_028748(1)	26.08%
Details
	chromosome
	Region 1
	#	CDS Position	BLAST Hit	E-Value
	1	1458285..1458297	attL	0.0
	2	1463077..1465854	PHAGE_Staphy_Ipla88_NC_011614: putative peptidoglycan hydrolase; PP_01385; phage(gi215401228)	4.35e-25
	3	1466090..1466893	hypothetical; PP_01386	0.0
	4	1466904..1467611	PHAGE_Bacill_vB_BmeM_Goe8_NC_048797: hypothetical protein; PP_01387; phage(gi100226)	9.50e-40
	5	1467692..1468465	PHAGE_Bacill_Moonbeam_NC_027374: hypothetical protein; PP_01388; phage(gi100165)	8.88e-59
	6	1468532..1468810	hypothetical; PP_01389	0.0
	7	1468890..1469339	hypothetical; PP_01390	0.0
	8	complement(1469384..1470487)	PHAGE_Strept_YMC_2011_NC_018285: integrase; PP_01391; phage(gi399498686)	7.54e-34
	9	complement(1470561..1471025)	PHAGE_Clostr_phiCT453A_NC_028991: hypothetical protein; PP_01392; phage(gi100004)	1.07e-34
	10	complement(1471058..1471516)	PHAGE_Clostr_phiCT19406A_NC_030950: hypothetical protein; PP_01393; phage(gi100005)	5.28e-11
	11	1471659..1471895	PHAGE_Clostr_phiCT453A_NC_028991: hypothetical protein; PP_01394; phage(gi100006)	2.60e-10
	12	1471908..1472627	PHAGE_Staphy_Ipla7_NC_018284: antirepressor; PP_01395; phage(gi399529152)	7.71e-103
	13	1472641..1472973	hypothetical; PP_01396	0.0
	14	1473022..1473207	hypothetical; PP_01397	0.0
	15	1473221..1473358	PHAGE_Clostr_vB_CpeS_CP51_NC_021325: hypothetical protein; PP_01398; phage(gi509140074)	1.78e-10
	16	1473480..1473668	hypothetical; PP_01399	0.0
	17	1473683..1473859	PHAGE_Clostr_phiCT453B_NC_029004: hypothetical protein; PP_01400; phage(gi100008)	3.28e-06
	18	1473871..1474524	PHAGE_Clostr_phiCT9441A_NC_029022: essential recombination function protein; PP_01401; phage(gi971821655)	2.71e-35
	19	1474537..1475439	PHAGE_Lactob_LJ_NC_048680: hypothetical protein; PP_01402; phage(gi100003)	5.10e-07
	20	1475455..1476327	PHAGE_Anoxyb_A403_NC_048701: hypothetical protein; PP_01403; phage(gi100040)	3.94e-28
	21	1476327..1476671	PHAGE_Clostr_phiCT453B_NC_029004: hypothetical protein; PP_01404; phage(gi100017)	3.03e-34
	22	1476791..1477267	PHAGE_Clostr_phiCTP1_NC_014457: hypothetical protein; PP_01405; phage(gi304360717)	4.17e-19
	23	1477358..1477678	hypothetical; PP_01406	0.0
	24	1477894..1478532	hypothetical; PP_01407	0.0
	25	1478534..1478857	hypothetical; PP_01408	0.0
	26	1479002..1479205	hypothetical; PP_01409	0.0
	27	1479339..1479623	hypothetical; PP_01410	0.0
	28	1479865..1480359	PHAGE_Clostr_phiCT19406A_NC_030950: hypothetical protein; PP_01411; phage(gi100025)	1.66e-15
	29	1481510..1481522	attR	0.0
	Region 2
	#	CDS Position	BLAST Hit	E-Value
	1	1484775..1485170	PHAGE_Brevib_Jimmer2_NC_041976: methyltransferase type 11; PP_01418; phage(gi100001)	1.64e-33
	2	1485160..1486413	PHAGE_Bacill_phi4B1_NC_028886: terminase large subunit; PP_01419; phage(gi971821263)	8.69e-168
	3	1486428..1487852	PHAGE_Brevib_Osiris_NC_028969: putative portal protein; PP_01420; phage(gi971761773)	2.79e-112
	4	1487842..1489005	PHAGE_Clostr_phi8074_B1_NC_019924: putative phage head protein; PP_01421; phage(gi431810362)	1.99e-19
	5	1489009..1489176	PHAGE_Strept_SM1_NC_004996: gp36; PP_01422; phage(gi32469467)	3.63e-12
	6	1489352..1489972	PHAGE_Staphy_PH15_NC_008723: putative phage minor capsid protein; PP_01423; phage(gi119967838)	1.34e-18
	7	1489976..1490845	PHAGE_Strept_315.4_NC_004587: putative major capsid/head protein; PP_01424; phage(gi28876339)	1.34e-54
	8	1490883..1491185	PHAGE_Clostr_phi8074_B1_NC_019924: hypothetical protein; PP_01425; phage(gi431810365)	7.42e-06
	9	1491194..1491505	hypothetical; PP_01426	0.0
	10	1491498..1491917	PHAGE_Entero_phiFL4A_NC_013644: hypothetical protein; PP_01427; phage(gi281416477)	6.19e-15
	11	1492025..1492294	hypothetical; PP_01428	0.0
	12	1492298..1492828	hypothetical; PP_01429	0.0
	13	1492839..1493138	hypothetical; PP_01430	0.0
	14	1493315..1493452	hypothetical; PP_01431	0.0
	15	1493452..1495356	PHAGE_Clostr_phiCT19406C_NC_029006: tail-tape measure protein; PP_01432; phage(gi971821557)	4.56e-98
	16	1495398..1496444	hypothetical; PP_01433	0.0
	17	1496450..1497325	PHAGE_Paenib_Lucielle_NC_048716: hypothetical protein; PP_01434; phage(gi100016)	5.58e-32
	18	1497337..1497966	PHAGE_Paenib_Harrison_NC_028746: tail protein; PP_01435; phage(gi971482327)	5.19e-23
	19	1497945..1500185	PHAGE_Paenib_Harrison_NC_028746: endopeptidase tail protein; PP_01436; phage(gi971482326)	2.83e-59
	20	1500200..1500571	hypothetical; PP_01437	0.0
	21	1500589..1500963	hypothetical; PP_01438	0.0
	22	1500963..1501106	hypothetical; PP_01439	0.0
	23	1501155..1501385	PHAGE_Clostr_phi8074_B1_NC_019924: hypothetical protein; PP_01440; phage(gi431810381)	3.69e-06
	24	1501401..1501691	PHAGE_Clostr_phiCT9441A_NC_029022: holin; PP_01441; phage(gi971821713)	5.91e-08
	25	1501773..1502669	PHAGE_Faecal_FP_Lugh_NC_047912: hypothetical protein; PP_01442; phage(gi100039)	1.69e-23
	plasmid pNPD11_1
	Region 1
	#	CDS Position	BLAST Hit	E-Value
	1	104915..105493	PHAGE_Cyanop_KBS_P_1A_NC_020865: hypothetical protein; PP_00097; phage(gi472342835)	3.12e-05
	2	105507..105896	PHAGE_Microb_Min1_NC_009603: hypothetical protein; PP_00098; phage(gi149882858)	1.85e-09
	3	106052..106609	PHAGE_Clostr_phiCD146_NC_028958: Resolvase domain; PP_00099; phage(gi971820207)	2.12e-06
	4	106714..106854	hypothetical; PP_00100	0.0
	5	106963..107496	PHAGE_Clostr_phiCD211_NC_029048: hypothetical protein; PP_00101; phage(gi981220995)	1.43e-08
	6	107520..108398	hypothetical; PP_00102	0.0
	7	complement(108438..109268)	hypothetical; PP_00103	0.0
	8	109640..109837	hypothetical; PP_00104	0.0
	9	109908..110309	PHAGE_Strept_IC1_NC_024370: Phage protein; PP_00105; phage(gi658307778)	5.54e-05
	10	110390..110866	PHAGE_Tenaci_PTm1_NC_049340: terminase small subunit; PP_00106; phage(gi100071)	6.02e-19

## Sheet: C3
Summary
	Contig 1
	Region	Region Length	Completeness	Score	# Total Proteins	Region Position	Most Common Phage	GC %
	1	16.7Kb	incomplete	20	27	1060871-1077590 info_outline	PHAGE_Clostr_phiCT453A_NC_028991(3)	26.62%
	2	17.9Kb	intact	110	24	1080279-1098216 info_outline	PHAGE_Brevib_Abouo_NC_029029(3)	30.40%
Details
	Contig 1, Region 1
	#	CDS Position	BLAST Hit	E-Value
	1	1060871..1063354	PHAGE_Staphy_Ipla88_NC_011614: putative peptidoglycan hydrolase; PP_01029; phage(gi215401228)	1.17e-25
	2	1063559..1063571	attL	0.0
	3	1063590..1064393	hypothetical; PP_01030	0.0
	4	1064404..1065111	PHAGE_Bacill_vB_BmeM_Goe8_NC_048797: hypothetical protein; PP_01031; phage(gi100226)	7.93e-40
	5	1065192..1065965	PHAGE_Bacill_Moonbeam_NC_027374: hypothetical protein; PP_01032; phage(gi100165)	8.88e-59
	6	1066032..1066310	hypothetical; PP_01033	0.0
	7	1066390..1066839	hypothetical; PP_01034	0.0
	8	complement(1066884..1067987)	PHAGE_Strept_YMC_2011_NC_018285: integrase; PP_01035; phage(gi399498686)	8.48e-34
	9	complement(1068061..1068525)	PHAGE_Clostr_phiCT453A_NC_028991: hypothetical protein; PP_01036; phage(gi100004)	8.16e-35
	10	complement(1068557..1069015)	PHAGE_Clostr_phiCT19406A_NC_030950: hypothetical protein; PP_01037; phage(gi100005)	3.18e-11
	11	1069158..1069394	PHAGE_Clostr_phiCT453A_NC_028991: hypothetical protein; PP_01038; phage(gi100006)	2.60e-10
	12	1069407..1070126	PHAGE_Staphy_Ipla7_NC_018284: antirepressor; PP_01039; phage(gi399529152)	7.71e-103
	13	1070140..1070472	hypothetical; PP_01040	0.0
	14	1070521..1070706	hypothetical; PP_01041	0.0
	15	1070725..1071009	hypothetical; PP_01042	0.0
	16	complement(1070999..1071367)	PHAGE_Lactob_PLE3_NC_031125: exonuclease; PP_01043; phage(gi100048)	9.92e-35
	17	1071491..1071628	PHAGE_Clostr_vB_CpeS_CP51_NC_021325: hypothetical protein; PP_01044; phage(gi509140074)	4.42e-11
	18	1071750..1071923	hypothetical; PP_01045	0.0
	19	1071926..1072495	PHAGE_Staphy_phi7247PVL_NC_048624: hypothetical protein; PP_01046; phage(gi100012)	2.15e-45
	20	1072496..1072819	hypothetical; PP_01047	0.0
	21	1072831..1073571	PHAGE_Anoxyb_A403_NC_048701: hypothetical protein; PP_01048; phage(gi100040)	6.25e-41
	22	1074035..1074511	PHAGE_Clostr_phiCTP1_NC_014457: hypothetical protein; PP_01049; phage(gi304360717)	3.99e-18
	23	1074517..1074529	attR	0.0
	24	1074602..1074922	hypothetical; PP_01050	0.0
	25	1075138..1075776	hypothetical; PP_01051	0.0
	26	1075778..1076101	hypothetical; PP_01052	0.0
	27	1076246..1076449	hypothetical; PP_01053	0.0
	28	1076583..1076867	hypothetical; PP_01054	0.0
	29	1077111..1077590	PHAGE_Clostr_phiCT19406A_NC_030950: hypothetical protein; PP_01055; phage(gi100025)	1.36e-15
	Region 2
	#	CDS Position	BLAST Hit	E-Value
	1	1080279..1080698	PHAGE_Brevib_Abouo_NC_029029: terminase small subunit; PP_01059; phage(gi971767168)	2.41e-40
	2	1080709..1081944	PHAGE_Bacill_phi4B1_NC_028886: terminase large subunit; PP_01060; phage(gi971821263)	2.76e-168
	3	1081959..1083383	PHAGE_Brevib_Osiris_NC_028969: putative portal protein; PP_01061; phage(gi971761773)	1.32e-112
	4	1083373..1084536	PHAGE_Clostr_phi8074_B1_NC_019924: putative phage head protein; PP_01062; phage(gi431810362)	6.76e-21
	5	1084540..1084707	PHAGE_Strept_SM1_NC_004996: gp36; PP_01063; phage(gi32469467)	7.05e-12
	6	1084883..1085503	PHAGE_Staphy_PH15_NC_008723: putative phage minor capsid protein; PP_01064; phage(gi119967838)	1.34e-18
	7	1085507..1086376	PHAGE_Strept_315.4_NC_004587: putative major capsid/head protein; PP_01065; phage(gi28876339)	1.34e-54
	8	1086414..1086716	PHAGE_Clostr_phi8074_B1_NC_019924: hypothetical protein; PP_01066; phage(gi431810365)	7.49e-06
	9	1086725..1087036	hypothetical; PP_01067	0.0
	10	1087029..1087448	PHAGE_Staphy_EW_NC_007056: ORF033; PP_01068; phage(gi66395838)	1.18e-14
	11	1087556..1087825	hypothetical; PP_01069	0.0
	12	1087829..1088359	hypothetical; PP_01070	0.0
	13	1088370..1088669	hypothetical; PP_01071	0.0
	14	1088846..1088983	hypothetical; PP_01072	0.0
	15	1088983..1092000	PHAGE_Clostr_phiCT19406C_NC_029006: tail-tape measure protein; PP_01073; phage(gi971821557)	1.12e-110
	16	1092006..1092881	PHAGE_Paenib_phiIBB_Pl23_NC_021865: tail protein; PP_01074; phage(gi526245025)	3.49e-31
	17	1092893..1093522	PHAGE_Paenib_Harrison_NC_028746: tail protein; PP_01075; phage(gi971482327)	6.42e-23
	18	1093501..1095732	PHAGE_Paenib_Harrison_NC_028746: endopeptidase tail protein; PP_01076; phage(gi971482326)	5.64e-60
	19	1095747..1096118	hypothetical; PP_01077	0.0
	20	1096136..1096510	hypothetical; PP_01078	0.0
	21	1096510..1096653	hypothetical; PP_01079	0.0
	22	1096702..1096932	PHAGE_Clostr_phi8074_B1_NC_019924: hypothetical protein; PP_01080; phage(gi431810381)	3.69e-06
	23	1096948..1097238	PHAGE_Clostr_phiCT9441A_NC_029022: holin; PP_01081; phage(gi971821713)	5.91e-08
	24	1097320..1098216	PHAGE_Faecal_FP_Lugh_NC_047912: hypothetical protein; PP_01082; phage(gi100039)	5.56e-24

[truncated: 5 more sheets: 2789STDY5834907, 2789STDY5834956, L2_013_037G1, MCC332, L3_128_029G1]
